# Supplementary material for: Correlations Between Mammographic Breast Density and Outcomes After Neoadjuvant Chemotherapy in Patients with Locally Advanced Breast Cancer
Source: Cancers (Basel). 2025 Jul 1;17(13):2214. doi: 10.3390/cancers17132214 (PMC12249418; doi:10.3390/cancers17132214)
Supplement: Supplementary file 1 [file cancers-17-02214-s001.zip]

Archive with 1 entries (1 files):
- cancers-3634625-supplementary.pdf
